# Supplementary material for: Insights into Bioactive Constituents from Pericarp of Garcinia mangostana: Anti-Inflammatory Effects via NF-κB/MAPK Modulation and M1/M2 Macrophage Polarization
Source: Antioxidants (Basel). 2026 Jan 19;15(1):128. doi: 10.3390/antiox15010128 (PMC12838342; doi:10.3390/antiox15010128)
Supplement: Supplementary file 1 [file antioxidants-15-00128-s001.zip]

Archive with 1 entries (1 files):
- antioxidants-4042398-supplementary.pdf
